# Supplementary material for: Repurposing of Ciclopirox to Overcome the Limitations of Zidovudine (Azidothymidine) against Multidrug-Resistant Gram-Negative Bacteria
Source: Pharmaceutics. 2022 Mar 1;14(3):552. doi: 10.3390/pharmaceutics14030552 (PMC8950944; doi:10.3390/pharmaceutics14030552)
Supplement: Supplementary file 1 [file pharmaceutics-14-00552-s001.zip]

Archive with 1 entries (1 files):
- pharmaceutics-1585666-supplementary.pdf
